# Supplementary material for: Coronary Artery Disease in Patients Hospitalized for Peripheral Artery Disease: A Nationwide Analysis of 1.8 Million Patients
Source: Diagnostics (Basel). 2023 Mar 18;13(6):1163. doi: 10.3390/diagnostics13061163 (PMC10047185; doi:10.3390/diagnostics13061163)
Supplement: Supplementary file 1 [file diagnostics-13-01163-s001.zip]

Archive with 1 entries (1 files):
- diagnostics-2257012-supplementary.pdf
